# Supplementary material for: Sleep, movement, and marks: exploring the relationship between sleep quality, physical activity, and academic performance in male university students
Source: PeerJ. 2026 Apr 17;14:e21154. doi: 10.7717/peerj.21154 (PMC13094551; doi:10.7717/peerj.21154)
Supplement: Supplemental Information 1 [file peerj-14-21154-s001.xlsx]

## Sheet: Sheet1
gender	age	weight	height	BMI	BMI_cat	Pref_hand	IPAQ level	PSQI_comp1: Subjective sleep quality	PSQI_comp2: Sleep latency	PSQI_comp3: Sleep duration	PSQI_comp4: sleep efficiency	PSQI_comp5: sleep disturbance	PSQI_comp6: use of sleep medication	PSQI_comp7: daytime dysfunciton	PSQI_Global Score	PSQI_cat	GPA
Male	22	76	184	22.44	Healthy weight	Right	High	1	2	0	3	1	0	1	8	Poor sleep	3.03
Male	20	68	166	24.68	Healthy weight	Right	High	1	0	3	0	1	0	1	6	Poor sleep	3.55
Male	22	92	170	31.83	Obese	Right	High	0	1	0	0	1	2	1	5	Good sleep	3.77
Male	25	79	178	24.9	Healthy weight	Right	High	1	1	0	1	2	0	1	6	Poor sleep	2.92
Male	20	71	171	24.28	Healthy weight	Left	High	2	3	3	0	2	0	2	12	Poor sleep	3.16
Male	22	92	170	31.83	Obese	Right	High	0	1	0	0	1	2	1	5	Good sleep	4.11
Male	20	66	175	21.55	Healthy weight	Right	High	1	0	1	0	1	0	1	4	Good sleep	3.09
Male	22	76	184	22.44	Healthy weight	Right	High	1	2	0	3	1	0	1	8	Poor sleep	3.19
Male	20	67	177	21.39	Healthy weight	Right	High	1	2	0	0	1	0	0	4	Good sleep	4.02
Male	23	57	160	22.27	Healthy weight	Right	High	1	1	0	0	1	0	2	5	Good sleep	3.48
Male	22	76	184	22.44	Healthy weight	Right	High	1	2	0	3	1	0	1	8	Poor sleep	3.13
Male	25	79	178	24.9	Healthy weight	Right	High	1	1	0	1	2	0	1	6	Poor sleep	3.28
Male	25	79	178	24.9	Healthy weight	Right	High	1	1	0	1	2	0	1	6	Poor sleep	3.67
Male	20	71	171	24.28	Healthy weight	Left	High	2	3	3	0	2	0	2	12	Poor sleep	3.14
Male	20	66	175	21.55	Healthy weight	Right	High	1	0	1	0	1	0	1	4	Good sleep	3.59
Male	20	68	166	24.68	Healthy weight	Right	High	1	0	3	0	1	0	1	6	Poor sleep	3.19
Male	20	71	171	24.28	Healthy weight	Left	High	2	3	3	0	2	0	2	12	Poor sleep	3.85
Male	20	71	171	24.28	Healthy weight	Left	High	2	3	3	0	2	0	2	12	Poor sleep	3.85
Male	23	57	160	22.27	Healthy weight	Right	High	1	1	0	0	1	0	2	5	Good sleep	3.95
Male	21	85	175	27.76	Overweight	Right	High	0	1	0	0	1	0	2	4	Good sleep	3.8
Male	20	66	175	21.55	Healthy weight	Right	High	1	0	1	0	1	0	1	4	Good sleep	3.88
Male	21	62	169	21.71	Healthy weight	Right	High	0	2	1	1	1	0	1	6	Poor sleep	3.67
Male	20	71	171	24.28	Healthy weight	Left	High	2	3	3	0	2	0	2	12	Poor sleep	3.07
Male	21	60	170	20.76	Healthy weight	Right	High	1	3	0	0	1	0	2	7	Poor sleep	3.59
Male	24	98	174	32.37	Obese	Right	High	0	3	1	1	0	0	0	5	Good sleep	3.39
Male	21	85	175	27.76	Overweight	Right	High	0	1	0	0	1	0	2	4	Good sleep	3.54
Male	21	62	169	21.71	Healthy weight	Right	High	0	2	1	1	1	0	1	6	Poor sleep	3.53
Male	21	60	170	20.76	Healthy weight	Right	High	1	3	0	0	1	0	2	7	Poor sleep	2.94
Male	20	66	175	21.55	Healthy weight	Right	High	1	0	1	0	1	0	1	4	Good sleep	3.66
Male	20	50	165	18.37	Underweight	Right	High	0	0	0	0	1	0	1	2	Good sleep	3.48
Male	21	60	170	20.76	Healthy weight	Right	High	1	3	0	0	1	0	2	7	Poor sleep	3.24
Male	20	67	177	21.39	Healthy weight	Right	High	1	2	0	0	1	0	0	4	Good sleep	3
Male	21	85	175	27.76	Overweight	Right	High	0	1	0	0	1	0	2	4	Good sleep	3.26
Male	22	92	170	31.83	Obese	Right	High	0	1	0	0	1	2	1	5	Good sleep	3.53
Male	21	60	170	20.76	Healthy weight	Right	High	1	3	0	0	1	0	2	7	Poor sleep	3.53
Male	20	60	176	19.37	Healthy weight	Right	High	2	2	0	3	1	1	1	10	Poor sleep	3.26
Male	20	50	165	18.37	Underweight	Right	High	0	0	0	0	1	0	1	2	Good sleep	3.7
Male	25	79	178	24.9	Healthy weight	Right	High	1	1	0	1	2	0	1	6	Poor sleep	3.47
Male	25	79	178	24.9	Healthy weight	Right	High	1	1	0	1	2	0	1	6	Poor sleep	3.08
Male	20	67	177	21.39	Healthy weight	Right	High	1	2	0	0	1	0	0	4	Good sleep	3.77
Male	21	60	170	20.76	Healthy weight	Right	High	1	3	0	0	1	0	2	7	Poor sleep	3.1
Male	21	60	170	20.76	Healthy weight	Right	High	1	3	0	0	1	0	2	7	Poor sleep	2.87
Male	24	98	174	32.37	Obese	Right	High	0	3	1	1	0	0	0	5	Good sleep	3.6
Male	24	98	174	32.37	Obese	Right	High	0	3	1	1	0	0	0	5	Good sleep	3.84
Male	22	92	183	27.47	Overweight	Right	Low	1	2	0	0	1	3	2	9	Poor sleep	2.48
Male	20	50	165	18.37	Underweight	Right	Low	0	0	1	0	1	0	0	2	Good sleep	2.8
Male	22	110	180	33.95	Obese	Right	Low	1	1	1	0	1	0	1	5	Good sleep	3.4
Male	22	72	162	27.43	Overweight	Right	Low	1	3	1	0	1	1	1	8	Poor sleep	2.5
Male	21	85	170	29.41	Overweight	Right	Low	1	1	0	0	2	1	1	6	Poor sleep	2.64
Male	22	92	183	27.47	Overweight	Right	Low	1	2	0	0	1	3	2	9	Poor sleep	2.96
Male	23	62	169	21.71	Healthy weight	Right	Low	1	2	0	3	1	0	1	8	Poor sleep	2.08
Male	20	61	181	18.62	Healthy weight	Left	Low	1	3	0	3	2	0	3	12	Poor sleep	2.14
Male	22	92	183	27.47	Overweight	Right	Low	1	2	0	0	1	3	2	9	Poor sleep	2.84
Male	22	110	180	33.95	Obese	Right	Low	1	1	1	0	1	0	1	5	Good sleep	2.6
Male	22	110	180	33.95	Obese	Right	Low	1	1	1	0	1	0	1	5	Good sleep	2.81
Male	22	72	162	27.43	Overweight	Right	Low	1	3	1	0	1	1	1	8	Poor sleep	2.67
Male	21	85	170	29.41	Overweight	Right	Low	1	1	0	0	2	1	1	6	Poor sleep	2.62
Male	20	50	165	18.37	Underweight	Right	Low	0	0	1	0	1	0	0	2	Good sleep	3.24
Male	22	72	162	27.43	Overweight	Right	Low	1	3	1	0	1	1	1	8	Poor sleep	2.77
Male	22	72	162	27.43	Overweight	Right	Low	1	3	1	0	1	1	1	8	Poor sleep	2.67
Male	20	61	181	18.62	Healthy weight	Left	Low	1	3	0	3	2	0	3	12	Poor sleep	2.21
Male	22	68	178	21.46	Healthy weight	Right	Low	0	1	0	0	1	0	1	3	Good sleep	3
Male	21	85	170	29.41	Overweight	Right	Low	1	1	0	0	2	1	1	6	Poor sleep	2.48
Male	21	82	174	27.08	Overweight	Right	Low	1	0	1	0	1	0	0	3	Good sleep	2.47
Male	22	72	162	27.43	Overweight	Right	Low	1	3	1	0	1	1	1	8	Poor sleep	2.75
Male	22	68	178	21.46	Healthy weight	Right	Low	0	1	0	0	1	0	1	3	Good sleep	3
Male	21	82	174	27.08	Overweight	Right	Low	1	0	1	0	1	0	0	3	Good sleep	2.81
Male	21	85	170	29.41	Overweight	Right	Low	1	1	0	0	2	1	1	6	Poor sleep	2.34
Male	23	115	175	37.55	Obese	Right	Low	3	3	1	0	1	0	0	8	Poor sleep	2.1
Male	23	62	169	21.71	Healthy weight	Right	Low	1	2	0	3	1	0	1	8	Poor sleep	2.45
Male	22	68	178	21.46	Healthy weight	Right	Low	0	1	0	0	1	0	1	3	Good sleep	2.92
Male	25	179	188	27.45	Overweight	Right	Low	1	3	0	0	1	0	1	6	Poor sleep	2.19
Male	23	115	175	37.55	Obese	Right	Low	3	3	1	0	1	0	0	8	Poor sleep	2.69
Male	22	110	180	33.95	Obese	Right	Low	1	1	1	0	1	0	1	5	Good sleep	2.53
Male	22	110	180	33.95	Obese	Right	Low	1	1	1	0	1	0	1	5	Good sleep	2.27
Male	23	62	169	21.71	Healthy weight	Right	Low	1	2	0	3	1	0	1	8	Poor sleep	2.66
Male	20	61	181	18.62	Healthy weight	Left	Low	1	3	0	3	2	0	3	12	Poor sleep	2.3
Male	22	92	183	27.47	Overweight	Right	Low	1	2	0	0	1	3	2	9	Poor sleep	2.37
Male	20	50	165	18.37	Underweight	Right	Low	0	0	1	0	1	0	0	2	Good sleep	2.59
Male	25	179	188	27.45	Overweight	Right	Low	1	3	0	0	1	0	1	6	Poor sleep	2
Male	20	61	181	18.62	Healthy weight	Left	Low	1	3	0	3	2	0	3	12	Poor sleep	2.71
Male	21	85	170	29.41	Overweight	Right	Low	1	1	0	0	2	1	1	6	Poor sleep	2.23
Male	20	61	181	18.62	Healthy weight	Left	Low	1	3	0	3	2	0	3	12	Poor sleep	2.82
Male	22	92	183	27.47	Overweight	Right	Low	1	2	0	0	1	3	2	9	Poor sleep	2.6
Male	21	85	170	29.41	Overweight	Right	Low	1	1	0	0	2	1	1	6	Poor sleep	2.32
Male	25	179	188	27.45	Overweight	Right	Low	1	3	0	0	1	0	1	6	Poor sleep	2.13
Male	22	92	183	27.47	Overweight	Right	Low	1	2	0	0	1	3	2	9	Poor sleep	2.22
Male	23	58	171	19.84	Healthy weight	Right	Moderate	1	1	0	1	2	0	2	7	Poor sleep	2.6
Male	24	95	177	30.32	Obese	Right	Moderate	1	1	0	0	1	0	0	3	Good sleep	3.72
Male	21	105	170	36.33	Obese	Right	Moderate	0	2	2	0	3	0	0	7	Poor sleep	2.94
Male	24	95	177	30.32	Obese	Right	Moderate	1	1	0	0	1	0	0	3	Good sleep	3.49
Male	24	95	177	30.32	Obese	Right	Moderate	1	1	0	0	1	0	0	3	Good sleep	2.88
Male	22	51	181	15.57	Underweight	Right	Moderate	0	1	0	3	1	1	2	8	Poor sleep	2.95
Male	21	105	170	36.33	Obese	Right	Moderate	0	2	2	0	3	0	0	7	Poor sleep	3.19
Male	21	105	170	36.33	Obese	Right	Moderate	0	2	2	0	3	0	0	7	Poor sleep	2.82
Male	21	105	170	36.33	Obese	Right	Moderate	0	2	2	0	3	0	0	7	Poor sleep	3.16
Male	24	95	177	30.32	Obese	Right	Moderate	1	1	0	0	1	0	0	3	Good sleep	2.93
Male	23	58	171	19.84	Healthy weight	Right	Moderate	1	1	0	1	2	0	2	7	Poor sleep	2.56
Male	21	105	170	36.33	Obese	Right	Moderate	0	2	2	0	3	0	0	7	Poor sleep	2.99
Male	20	48	173	16.04	Underweight	Right	Moderate	1	1	0	2	1	0	2	7	Poor sleep	2.81
Male	24	95	177	30.32	Obese	Right	Moderate	1	1	0	0	1	0	0	3	Good sleep	3.36
Male	22	51	181	15.57	Underweight	Right	Moderate	0	1	0	3	1	1	2	8	Poor sleep	2.41
Male	23	58	171	19.84	Healthy weight	Right	Moderate	1	1	0	1	2	0	2	7	Poor sleep	3.08
Male	20	48	173	16.04	Underweight	Right	Moderate	1	1	0	2	1	0	2	7	Poor sleep	3.55
Male	20	48	173	16.04	Underweight	Right	Moderate	1	1	0	2	1	0	2	7	Poor sleep	2.89
Male	22	51	181	15.57	Underweight	Right	Moderate	0	1	0	3	1	1	2	8	Poor sleep	2.91
Male	23	58	171	19.84	Healthy weight	Right	Moderate	1	1	0	1	2	0	2	7	Poor sleep	2.94
Male	24	95	177	30.32	Obese	Right	Moderate	1	1	0	0	1	0	0	3	Good sleep	2.73
Male	19	90	170	31.14	Obese	Right	Moderate	1	1	1	0	1	0	1	5	Good sleep	3.31
Male	23	58	171	19.84	Healthy weight	Right	Moderate	1	1	0	1	2	0	2	7	Poor sleep	2.5
Male	22	51	181	15.57	Underweight	Right	Moderate	0	1	0	3	1	1	2	8	Poor sleep	2.79
Male	20	48	173	16.04	Underweight	Right	Moderate	1	1	0	2	1	0	2	7	Poor sleep	3.21
Male	24	95	177	30.32	Obese	Right	Moderate	1	1	0	0	1	0	0	3	Good sleep	3.02
Male	23	58	171	19.84	Healthy weight	Right	Moderate	1	1	0	1	2	0	2	7	Poor sleep	3.03
Male	19	90	170	31.14	Obese	Right	Moderate	1	1	1	0	1	0	1	5	Good sleep	3.45
Male	19	90	170	31.14	Obese	Right	Moderate	1	1	1	0	1	0	1	5	Good sleep	3.27
Male	21	105	170	36.33	Obese	Right	Moderate	0	2	2	0	3	0	0	7	Poor sleep	2.56
Male	21	105	170	36.33	Obese	Right	Moderate	0	2	2	0	3	0	0	7	Poor sleep	2.82
Male	22	51	181	15.57	Underweight	Right	Moderate	0	1	0	3	1	1	2	8	Poor sleep	3.39
Male	23	58	171	19.84	Healthy weight	Right	Moderate	1	1	0	1	2	0	2	7	Poor sleep	2.39
Male	23	58	171	19.84	Healthy weight	Right	Moderate	1	1	0	1	2	0	2	7	Poor sleep	2.83
Male	20	48	173	16.04	Underweight	Right	Moderate	1	1	0	2	1	0	2	7	Poor sleep	2.76
Male	20	48	173	16.04	Underweight	Right	Moderate	1	1	0	2	1	0	2	7	Poor sleep	2.93
Male	20	48	173	16.04	Underweight	Right	Moderate	1	1	0	2	1	0	2	7	Poor sleep	3.09
Male	21	105	170	36.33	Obese	Right	Moderate	0	2	2	0	3	0	0	7	Poor sleep	3.3
Male	23	58	171	19.84	Healthy weight	Right	Moderate	1	1	0	1	2	0	2	7	Poor sleep	2.83
Male	23	58	171	19.84	Healthy weight	Right	Moderate	1	1	0	1	2	0	2	7	Poor sleep	3.1
Male	19	90	170	31.14	Obese	Right	Moderate	1	1	1	0	1	0	1	5	Good sleep	3.32
Male	21	105	170	36.33	Obese	Right	Moderate	0	2	2	0	3	0	0	7	Poor sleep	3.02
Male	24	95	177	30.32	Obese	Right	Moderate	1	1	0	0	1	0	0	3	Good sleep	3.06
